# Supplementary material for: Circulating miRNAs as Potential Biomarkers for Patient Stratification in Bipolar Disorder: A Combined Review and Data Mining Approach
Source: Genes (Basel). 2022 Jun 10;13(6):1038. doi: 10.3390/genes13061038 (PMC9222282; doi:10.3390/genes13061038)
Supplement: Supplementary file 1 [file genes-13-01038-s001.zip]

Archive with 1 entries (1 files):
- genes-1702470-supplementary.pdf
